# Supplementary material for: Ancient DNA from the Asiatic Wild Dog (Cuon alpinus) from Europe
Source: Genes (Basel). 2021 Jan 22;12(2):144. doi: 10.3390/genes12020144 (PMC7911384; doi:10.3390/genes12020144)
Supplement: Supplementary file 1 [file genes-12-00144-s001.zip]

Archive with 9 entries (9 files):
- Ancient DNA from the Asiatic wild dog Cuon alpinus from Europe_Manuscript_Supplements_proof_21.01.2021.pdf
- Ancient DNA from the Asiatic wild dog Cuon alpinus from Europe_SupplementsTables_S1-14_proof_21.01.2021.xlsx
- FigureS1_Blast_preprocessed_Reads.pdf
- FigureS2_PercentageMappedReads_normalised_wHuman.pdf.pdf
- FigureS3_mapDamage_C3-6-x_Y37.pdf
- FigureS4_mapDamage_Y38_Y39.pdf
- FigureS5_IGV_allSamplesWolf.png
- FigureS6_IGV_allSamplesCuon.png
- FigureS7_BayesianTree_supportTreshold50_BurnIn10.pdf
