# Supplementary material for: Ancient DNA from the Asiatic Wild Dog (Cuon alpinus) from Europe
Source: Genes (Basel). 2021 Jan 22;12(2):144. doi: 10.3390/genes12020144 (PMC7911384; doi:10.3390/genes12020144)
Supplement: Supplementary file 1 [file genes-12-00144-s001.zip › Ancient DNA from the Asiatic wild dog Cuon alpinus from Europe_SupplementsTables_S1-14_proof_21.01.2021.xlsx]

## Sheet: Table_S1
Table S1. Additional sample details for six ancient and one modern sample.
sample	category	elemet	initally assigned species	location	approximate age	supplier	Cat no. / accession number	Institution	reference
Y-37	ancient	mandible	Cuon alpinus europaeus	Jáchymka cave, Czech Republic	ca. 35-45 ka (co-occurring remains have been dated, Marciszak, unpublished data)	Martina Roblíčková	Y-37	The Moravian Museum	[25]
Y-38	ancient	skull	Cuon alpinus europaeus	Jáchymka cave, Czech Republic	ca. 35-45 ka (co-occurring remains have been dated, Marciszak, unpublished data)	Martina Roblíčková	Y-38	The Moravian Museum	[25]
Y-39	ancient	mandible	Cuon alpinus europaeus	Bacho Kiro Cave, Bulgaria	ca. 39-45 ka (multiple samples from the same layer have been dated, e.g. [28])	Adrian Marciszak	Y-39	University of Wrocław	[26]
C3-6-2	ancient	metapodial	Cuon alpinus	Peștera Seacă din Ogașul Stoienilor, Romania	ca. 25 ka (a mandible found close by was dated)	Virgil Drăgușin	PSOS C3-6-2	Romanian Academy, Emil Racoviţă Institute of Speleology	[27]
C3-6-3	ancient	metapodial	Cuon alpinus	Peștera Seacă din Ogașul Stoienilor, Romania	ca. 25 ka (a mandible found close by was dated)	Virgil Drăgușin	PSOS C3-6-3	Romanian Academy,Emil Racoviţă Institute of Speleology	[27]
C3-6-4	ancient	metapodial	Cuon alpinus	Peștera Seacă din Ogașul Stoienilor, Romania	ca. 25 ka (a mandible found close by was dated)	Virgil Drăgușin	PSOS C3-6-4	Romanian Academy,Emil Racoviţă Institute of Speleology	[27]
modern dhole	modern	blood (provided as DNA extract)	Cuon alpinus	Allwetterzoo Muenster	recent	Arati Iyengar	GenBank accession number: AY682716		[21]

## Sheet: Table_S2
Table S2. Sequences and characteristics of primers used for LR PCRs. Primers were designed using the web interface of Primer3Plus [29]. length = length of primer in base pairs (bp); Tm = melting temperature in °C; GC = percentage of the bases C and G.
	Sequence (5'->3')	length [bp]	Tm [°C]	GC [%]
Cuon_1_F	TCAATCCTTGCTCGCAGTGT	20	59.96	50
Cuon_1_R	TAAGTAGGGCGGTGATGGC	19	59.17	57.89
product length	5751 bp
Cuon_2_F	ACAAGCCCTTACGAATGTGG	20	60	50
Cuon_2_R	AGCTTATGCGCGAAGTTGAT	20	60	45
product length	6486 bp
Cuon_3_F	CTTGCCGTAGCTTTCCTCAC	20	60	55
Cuon_3_R	GTCACAAGTGGAGGCCGTAT	20	60	55
product length	8056 bp

## Sheet: Table_S3
Table S3: Mitochondrial genomes and control region sequences used to create MSAs and to reconstruct phylogenies and networks. If not indicated otherwise sequences were only used to reconstruct phylogenies. Bold printed genomes were used as references for read mapping.
Species	Common name	Accession number	status	length [bp]	notes	reference
Canis adustus	Side-striped jackal	KT448271.1	partial	15263		[22]
Canis anthus	African golden wolf	NC_027956.1	complete	16721		[46]
Canis anthus	African golden wolf	KT378606.1	complete	16734	location: Morocco	[46]
Canis aureus	Golden jackal	KT448274.1	partial	16730	location: Israel	[22]
Canis aureus	Golden jackal	KT448273	partial	16727	location: Kenya	[22]
Canis aureus	Golden jackal	KT448272	partial	16080	location: Kenya	[22]
Canis latrans	Coyote	DQ480510	complete	16721		[47]
Canis latrans	Coyote	DQ480511	complete	16685		[47]
Canis latrans	Coyote	KT448277	partial	16727		[22]
Canis latrans	Coyote	KT448276	partial	16732		[22]
Canis latrans	Coyote	KT448275	partial	16728		[22]
Canis latrans	Coyote	EU789789	complete	16196		[48]
Canis latrans	Coyote	KF661096	partial	16718		[49]
Canis latrans	Coyote	NC_008093.1	complete	16724		[47]
Canis lupus	Gray wolf	DQ480508	complete	16730		[47]
Canis lupus	Gray wolf	DQ480503	complete	16730		[47]
Canis lupus	Gray wolf	DQ480506	complete	16729		[47]
Canis lupus	Gray wolf	KF661044	partial	16727	ancient	[49]
Canis lupus	Gray wolf	KF661058	partial	16727		[49]
Canis lupus	Gray wolf	KF661053	partial	16727		[49]
Canis lupus	Gray wolf	KF661051	partial	16727		[49]
Canis lupus	Gray wolf	KF661060	partial	16727		[49]
Canis lupus	Gray wolf	KF661069	partial	16727		[49]
Canis lupus	Gray wolf	KF661080	partial	16682	ancient	[49]
Canis lupus	Gray wolf	KF661081	partial	16726	ancient	[49]
Canis lupus	Gray wolf	KF661085	partial	16708	ancient	[49]
Canis lupus	Gray wolf	KF661087	partial	16691	ancient	[49]
Canis lupus	Gray wolf	KF661088	partial	16726	ancient	[49]
Canis lupus	Gray wolf	KF661090	partial	16727	ancient	[49]
Canis lupus	Gray wolf	KF661092	partial	16727	ancient	[49]
Canis lupus	Gray wolf	NC_009686.1	complete	16757		[50]
Canis lupus	Gray wolf	NC_008092	complete	16729		[47]
Canis mesomelas	Black-backed jackal	KT448280.1	partial	16069		[22]
Canis simensis	Ethopian wolf	KT448281.1	partial	9419	only used fo read mapping	[22]
Cuon alpinus	Cuon/Dhole	KF646248	complete	16767	used in trees&network	Chen et al., 2013 (direct submission)
Cuon alpinus	Cuon/Dhole	NC_013445.1	complete	16672	location: China; used in trees&network	Chen and Zhang. 2009 (direct submission)
Cuon alpinus	Cuon/Dhole	KT448282	partial	16070	used in trees&network	[22]
Cuon alpinus	Cuon/Dhole	AY682699		246	used in network	[21]
Cuon alpinus	Cuon/Dhole	AY682700		246	used in network	[21]
Cuon alpinus	Cuon/Dhole	AY682701		246	used in network	[21]
Cuon alpinus	Cuon/Dhole	AY682702		246	used in network	[21]
Cuon alpinus	Cuon/Dhole	AY682703		246	used in network	[21]
Cuon alpinus	Cuon/Dhole	AY682704		246	used in network	[21]
Cuon alpinus	Cuon/Dhole	AY682705		246	used in network	[21]
Cuon alpinus	Cuon/Dhole	AY682706		246	used in network	[21]
Cuon alpinus	Cuon/Dhole	AY682707		246	used in network	[21]
Cuon alpinus	Cuon/Dhole	AY682708		246	used in network	[21]
Cuon alpinus	Cuon/Dhole	AY682709		246	used in network	[21]
Cuon alpinus	Cuon/Dhole	AY682710		246	used in network	[21]
Cuon alpinus	Cuon/Dhole	AY682711		246	used in network	[21]
Cuon alpinus	Cuon/Dhole	AY682712		246	used in network	[21]
Cuon alpinus	Cuon/Dhole	AY682713		246	used in network	[21]
Cuon alpinus	Cuon/Dhole	AY682714		246	used in network	[21]
Cuon alpinus	Cuon/Dhole	AY682715		246	used in network	[21]
Cuon alpinus	Cuon/Dhole	AY682716		246	used in network	[21]
Cuon alpinus	Cuon/Dhole	AY682717		246	used in network	[21]
Lycaon pictus	African wild dog	CM007554.1	complete	16721		[51]
Lycaon pictus	African wild dog	CM007595.1	complete	16709		[51]
Lycaon pictus	African wild dog	NC_028427	complete	16173		Hwang et al., 2015 (direct submission)
Lycaon pictus	African wild dog	KT448283.1	partial	16077		[22]
Urocyon cinereoargenteus	Gray fox	NC_026723.1	complete	16469	outgroup	[53]
Homo sapiens	Human	AP009419.1	complete	16568	only used fo read mapping	[52]

## Sheet: Table_S4
Tabel S4. Pre-processing of raw reads including adapter trimming with cutadapt (v1.12; [36]) and merging of paired end reads with flash (v1.2.10; [37]).
	cutadapt v1.12								flash v.1.2.10
sample	min length	# raw reads processed	# reads with adapter	% reads with adapters	# reads too short	% reads too short	# reads for mapping	% reads for mapping	# combined pairs	% combined reads	# uncombined pairs	% uncombined reads
Y-37cap	30	1178868	905984	76.852	181429	15.3901	997439	84.6099
Y-38cap	30	3106689	1989806	64.0491	365980	11.7804	2740709	88.2196
Y-39cap	30	2521776	1091915	43.2994	170724	6.76999	2351052	93.23
C3-6 2_Cap	30	5497177	4642369	84.4501	1297884	23.61	4199293	76.39
C3-6-3_Cap	30	3705025	2738575	73.9152	316907	8.55344	3388118	91.4466
C3-6-4_Cap	30	3497649	2665299	76.2026	244071	6.97814	3253578	93.0219
modern dhole¹	30	11928392	8765498	73.4843	477046	3.99925	11451346	96.0008	5242575	91.5626	483098	8.4374
modern gray wolf²	30	232442012	80694919	34.7162	70610	0.0303775	232371402	99.9696	1197799	1.03093	114987902	98.9691
¹only merged reads were processed further; ²only subset of reads (only unmerged paired-end reads) were processed further

## Sheet: Table_S5
Table S5. Mapping results of eight samples using BWA aln (v.0.7.8; [39]) with default settings and various canid mitochondrial genomes and the human mitochondrial genome as references for mapping.
			samtools idxstats		samtools depth
sample	reference	# reads for mapping	# reads mapped	# reads mapped/reads for mapping*100	# mapped bp	# mapped bp/genome size	read depth	mapping evenness
Y-37	Cuon alpinus	997439	1345	0.1348	76145	4.5672	10.7565	0.424599
Y-38	Cuon alpinus	2740709	6402	0.2336	365477	21.9216	22.2893	0.983503
Y-39	Cuon alpinus	2351052	12787	0.5439	798491	47.8941	48.1483	0.99472
C3-6-2_Cap	Cuon alpinus	4199293	10141	0.2415	592557	35.542	53.3451	0.666266
C3-6-3_Cap	Cuon alpinus	3388118	5475	0.1616	298740	17.9187	28.2043	0.635318
C3-6-4_Cap	Cuon alpinus	3253578	6713	0.2063	400183	24.0033	40.2194	0.596809
modern dhole¹	Cuon alpinus	5242575	33003	0.6295	7859087	471.394	471.394	1
modern gray wolf²	Cuon alpinus	10000000	410	0.0043	41194	2.4708	9.1992	0.268589
Y-37	Canis lupus	997439	2650	0.2657	166262	9.9219	10.6217	0.934116
Y-38	Canis lupus	2740709	2142	0.0782	119827	7.1509	9.1688	0.779917
Y-39	Canis lupus	2351052	4085	0.1738	255255	15.2327	15.9257	0.956485
C3-6-2_Cap	Canis lupus	4199293	26169	0.6232	1831730	109.311	110.458	0.989619
C3-6-3_Cap	Canis lupus	3388118	14494	0.4278	926641	55.2987	56.2658	0.982812
C3-6-4_Cap	Canis lupus	3253578	17462	0.5367	1191302	71.0928	72.0691	0.986453
modern dhole¹	Canis lupus	5242575	10317	0.1968	1084881	64.742	94.7825	0.683059
modern gray wolf²	Canis lupus	1197799	4301	0.3591	432240	25.7946	26.037	0.99069
Y-37	Canis latrans	997439	2027	0.2032	123705	7.3969	9.9146	0.746061
Y-38	Canis latrans	2740709	2140	0.0781	118662	7.0953	9.8548	0.719984
Y-39	Canis latrans	2351052	3905	0.1661	237500	14.2011	16.9813	0.836279
C3-6-2_Cap	Canis latrans	4199293	18734	0.4461	1256145	75.1103	79.9329	0.939667
C3-6-3_Cap	Canis latrans	3388118	10335	0.305	634295	37.9272	41.7052	0.909412
C3-6-4_Cap	Canis latrans	3253578	12499	0.3842	826354	49.4113	54.8526	0.900801
modern dhole¹	Canis latrans	5242575	10885	0.2076	1207003	72.1719	100.475	0.718307
modern gray wolf²	Canis latrans	10000000	980	0.0098	98474	5.8882	7.289	0.80782
Y-37	Canis adustus	997439	954	0.0956	54713	3.5847	13.4662	0.2662
Y-38	Canis adustus	2740709	1185	0.0432	64380	4.218	12.1678	0.346653
Y-39	Canis adustus	2351052	2108	0.0897	124822	8.1781	23.1237	0.353667
C3-6-2_Cap	Canis adustus	4199293	6269	0.1493	384261	25.176	57.7228	0.436153
C3-6-3_Cap	Canis adustus	3388118	3573	0.1055	203313	13.3206	33.4727	0.397954
C3-6-4_Cap	Canis adustus	3253578	4308	0.1324	266774	17.4785	45.0784	0.387736
modern dhole¹	Canis adustus	5242575	5868	0.1119	613175	40.174	94.6258	0.424557
modern gray wolf²	Canis adustus	10000000	338	0.0034	33967	2.2254	10.2003	0.21817
Y-37	Canis mesomelas	997439	1206	0.1209	69611	4.332	9.2839	0.466614
Y-38	Canis mesomelas	2740709	1737	0.0634	93016	5.7885	9.8859	0.585531
Y-39	Canis mesomelas	2351052	2998	0.1275	175892	10.946	18.2328	0.600347
C3-6-2_Cap	Canis mesomelas	4199293	10772	0.2565	669946	41.6918	55.5972	0.74989
C3-6-3_Cap	Canis mesomelas	3388118	5836	0.1722	336824	20.9611	30.5426	0.686291
C3-6-4_Cap	Canis mesomelas	3253578	7082	0.2177	441787	27.4931	41.7371	0.658721
modern dhole¹	Canis mesomelas	5242575	9136	0.1743	871104	54.2102	81.9554	0.66146
modern gray wolf²	Canis mesomelas	10000000	586	0.0059	58897	3.6653	9.3651	0.391379
Y-37	Canis simensis	997439	1219	0.1222	72876	7.7371	10.2325	0.75613
Y-38	Canis simensis	2740709	1146	0.0418	62574	3.8389	9.6924	0.396073
Y-39	Canis simensis	2351052	2254	0.0959	136491	8.3737	18.6642	0.44865
C3-6-2_Cap	Canis simensis	4199293	10604	0.2525	703811	43.1786	77.9846	0.553681
C3-6-3_Cap	Canis simensis	3388118	5890	0.1738	355034	21.7812	41.0491	0.530613
C3-6-4_Cap	Canis simensis	3253578	7216	0.2218	471782	28.9437	54.5035	0.531043
modern dhole¹	Canis simensis	5242575	6002	0.1145	718777	44.0967	107.025	0.412022
modern gray wolf²	Canis simensis	10000000	840	0.0084	84324	5.1733	11.4961	0.450005
Y-37	Canis aureus	997439	2104	0.2109	128735	7.6949	10.0136	0.768445
Y-38	Canis aureus	2740709	2092	0.0763	115924	6.9291	9.8483	0.703583
Y-39	Canis aureus	2351052	3782	0.1609	230983	13.8065	16.4917	0.837179
C3-6-2_Cap	Canis aureus	4199293	19843	0.4725	1344647	80.3734	84.5318	0.950807
C3-6-3_Cap	Canis aureus	3388118	10799	0.3187	671098	40.1134	42.9448	0.934069
C3-6-4_Cap	Canis aureus	3253578	13073	0.4018	872400	52.1458	56.4989	0.922952
modern dhole¹	Canis aureus	5242575	10325	0.1969	1092147	65.2808	94.9033	0.687866
modern gray wolf²	Canis aureus	10000000	1428	0.0143	143468	8.5755	10.3542	0.828215
Y-37	Canis anthus	997439	2255	0.2261	140450	8.3996	9.8755	0.850549
Y-38	Canis anthus	2740709	2029	0.074	113532	6.7898	9.5606	0.710186
Y-39	Canis anthus	2351052	3766	0.1602	233182	13.9455	15.5444	0.89714
C3-6-2_Cap	Canis anthus	4199293	22371	0.5327	1544956	92.3961	95.5505	0.966987
C3-6-3_Cap	Canis anthus	3388118	12256	0.3617	774474	46.3174	48.2418	0.960109
C3-6-4_Cap	Canis anthus	3253578	14856	0.4566	1004097	60.0501	62.4012	0.962323
modern dhole¹	Canis anthus	5242575	9740	0.1858	1132452	67.7263	102.717	0.659349
modern gray wolf²	Canis anthus	10000000	2136	0.0214	214678	12.8388	14.0671	0.912683
Y-37	Lycaon pictus	997439	1149	0.1152	66668	3.9899	13.8747	0.287567
Y-38	Lycaon pictus	2740709	1305	0.0476	70924	4.2447	10.3343	0.410739
Y-39	Lycaon pictus	2351052	2269	0.0965	134447	8.0464	18.7985	0.428034
C3-6-2_Cap	Lycaon pictus	4199293	7089	0.1688	421661	25.2356	51.297	0.491951
C3-6-3_Cap	Lycaon pictus	3388118	3889	0.1148	214878	12.86	28.9125	0.44479
C3-6-4_Cap	Lycaon pictus	3253578	4800	0.1475	288458	17.2636	39.9195	0.43246
modern dhole¹	Lycaon pictus	5242575	6697	0.1277	609930	36.5031	68.2401	0.534922
modern gray wolf²	Lycaon pictus	10000000	286	0.0029	28730	1.7194	9.1965	0.186962
Y-37	Urocyon cinereoargenteus	997439	956	0.0958	55294	3.3575	18.3336	0.183134
Y-38	Urocyon cinereoargenteus	2740709	741	0.027	39955	2.4261	9.5907	0.252964
Y-39	Urocyon cinereoargenteus	2351052	1376	0.0585	80635	4.8962	19.5811	0.250047
C3-6-2_Cap	Urocyon cinereoargenteus	4199293	3898	0.0928	220242	13.3731	44.0044	0.303904
C3-6-3_Cap	Urocyon cinereoargenteus	3388118	2142	0.0632	113753	6.9071	24.9131	0.277248
C3-6-4_Cap	Urocyon cinereoargenteus	3253578	2586	0.0795	148630	9.0248	34.1993	0.263888
modern dhole¹	Urocyon cinereoargenteus	5242575	3362	0.0641	265583	16.1262	51.2017	0.314954
modern gray wolf²	Urocyon cinereoargenteus	10000000	104	0.001	10458	0.635	7.3752	0.0860994
Y-37	Homo sapiens	997439	3409	0.3418	248722	15.0122	30.332	0.494929
Y-38	Homo sapiens	2740709	3363	0.1227	245354	14.8089	21.9105	0.675881
Y-39	Homo sapiens	2351052	9765	0.4153	738825	44.5935	57.4425	0.776315
C3-6-2_Cap	Homo sapiens	4199293	6052	0.1441	447604	27.0162	38.2797	0.705758
C3-6-3_Cap	Homo sapiens	3388118	2754	0.0813	194637	11.7478	19.6643	0.597418
C3-6-4_Cap	Homo sapiens	3253578	3905	0.12	288060	17.3865	29.9594	0.580335
modern dhole¹	Homo sapiens	5242575	524	0.01	41119	2.4818	41.119	0.0603565
modern gray wolf²	Homo sapiens	10000000	11	0.0001	1107	0.0668	6.15	0.0108618
¹using only merged reads, ²subset of reads (only unmerged paired-end reads)

## Sheet: Table_S6
Table S6. Estimates of evolutionary divergence between eight modern coyote sequences. The absolute number of differences between any pair of sequences is shown. All positions containing gaps and missing data were eliminated. There were a total of 10582 positions in the final dataset. Additionally the minimum, average and maximum number of differences are given. Analyses were conducted in MEGA (v7…
	KT448276	KF661096	DQ480510	EU789789	DQ480511	NC_008093.1	KT448277	KT448275	overall average	minimum	maximum
KT448276									20.5	10	30
KF661096	11
DQ480510	25	26
EU789789	26	27	29
DQ480511	14	17	29	30
NC_008093.1	11	10	26	27	17
KT448277	16	15	29	30	22	15
KT448275	11	12	26	27	17	12	17

## Sheet: Table_S7
Table S7. Estimates of evolutionary divergence between four modern dhole sequences. The absolute number of differences between any pair of sequences is shown. All positions containing gaps and missing data were eliminated. There were a total of 10582 positions in the final dataset. Additionally the minimum, average and maximum number of differences are given. Analyses were conducted in MEGA (v7; …
	KF646248	KT448282	NC_013445.1	modern sample (3x_50p)	overall average	minimum	maximum
KF646248					17.167	0	33
KT448282	33
NC_013445.1	33	2
modern dhole (3x_50p)	33	0	2

## Sheet: Table_S8
Table S8. Estimates of evolutionary divergence between two ancient dhole sequences. The absolute number of differences between any pair of sequences is shown. All positions containing gaps and missing data were eliminated. There were a total of 10582 positions in the final dataset. Analyses were conducted in MEGA (v7; [56]).
	Y-38 (3x_50p)	Y-39 (3x_50p)	overall average
Y-38 (3x_50p)			-
Y-39 (3x_50p)	185

## Sheet: Table_S9
Table S9. Estimates of evolutionary divergence between four modern and two ancient dhole sequences. The absolute number of differences between any pair of sequences is shown. All positions containing gaps and missing data were eliminated. There were a total of 10582 positions in the final dataset. Additionally the minimum, average and maximum number of differences for all pairs of sequences (all)…
	KF646248	KT448282	NC_013445.1	modern Cuon (3x_50p)	Y-38 (3x_50p)	Y-39 (3x_50p)	overall average	minimum (all)	maximum (all)	minimum (modern x ancient)	maximum (modern x ancient)
KF646248							103.31	0	219	99	219
KT448282	33
NC_013445.1	33	2
modern dhole (3x_50p)	33	0	2
Y-38 (3x_50p)	219	209	211	209
Y-39 (3x_50p)	112	99	101	99	185

## Sheet: Table_S10
Table S10. Estimates of evolutionary divergence between ten modern gray wolf sequences. The absolute number of differences between any pair of sequences is shown. All positions containing gaps and missing data were eliminated. There were a total of 10582 positions in the final dataset. Additionally the minimum, average and maximum number of differences are given. Analyses were conducted in MEGA (…
	DQ480503	DQ480506	DQ480508	NC_008092	NC_009686.1	KF661060	KF661051	KF661053	KF661058	KF661069	overall average	minimum	maximum
DQ480503											35.6	12	58
DQ480506	49
DQ480508	46	57
NC_008092	30	45	22
NC_009686.1	36	49	26	12
KF661060	34	47	37	23	27
KF661051	43	46	51	37	41	39
KF661053	45	58	39	25	29	36	48
KF661058	38	51	24	14	18	29	43	31
KF661069	39	52	25	15	19	30	44	32	21

[truncated: 4 more sheets: Table_S11, Table_S12, Table_S13, Table_S14]
